# Supplementary material for: Above- and below-ground biomass relationships of Leucaena leucocephala (Lam.) de Wit in different plant stands
Source: PLoS One. 2018 Nov 15;13(11):e0207059. doi: 10.1371/journal.pone.0207059 (PMC6237305; doi:10.1371/journal.pone.0207059)
Supplement: S1 Dataset — (XLSX) [file pone.0207059.s001.xlsx]

## Sheet: Sheet1
Descriptive statistics of the attributes measured on the sampled trees
		Planting Patterns
		Close spacing	Wide spacing	M.W. camaldulensis	M.W. citriodora
Average diameter at breast height (cm)	Mean	11.3	11.8	9.1	8.7
	SE	0.6	0.5	0.4	0.4
Average height (m)	Mean	9.3	9.9	8.4	8.1
	SE	0.4	0.4	0.4	0.4
Average Crown diameter (m)	Mean	5.6	5.9	4.7	4.4
	SE	0.2	0.3	0.3	0.2
The above- and belowground biomass of the sample trees and the characteristics of the BGB/AGB values
		Planting Patterns
		Close spacing	Wide spacing	M.W. camaldulensis	M.W. citriodora
Aboveground Biomass (kg)	Mean	30.5	33.6	19.4	18.5
	SE	1.3	1.8	0.8	0.8
Belowground Biomass (kg)	Mean	8.6	8.7	6.9	7.2
	SE	0.3	0.4	0.4	0.5
Total Biomass (kg)	Mean	39.1	42.3	26.3	25.6
	SE	1.2	2	1	1.1
BGB/AGB Ratio (BGB:AGB)	Mean	0.28	0.26	0.36	0.39
	SE	0.02	0.02	0.03	0.03
The characteristics of aboveground biomass distribution (%)
	Planting Patterns
		Close spacing	Wide spacing	M.W. camaldulensis	M.W. citriodora
Stem	Mean	60.6	56.9	65.7	68.1
	SE	5.9	4.8	3.5	2.9
Branch	Mean	29.6	32.6	27.2	25.7
	SE	1.8	2.3	1.3	1.6
Foliage	Mean	9.8	10.5	7.1	6.2
	SE	0.8	0.7	0.6	0.4
The characteristics of belowground biomass distribution (%)
	Planting Patterns
		Close spacing	Wide spacing	M.W. camaldulensis	M.W. citriodora
Primary Root	Mean	62.2	60.9	61.1	62.9
	SE	4.6	3.7	6.1	5.1
Coarse Root	Mean	22.3	22.7	26.5	25.1
	SE	2	1.3	2.7	1.9
Medium Root	Mean	5.8	6.1	5.7	5.9
	SE	0.3	0.5	0.4	0.4
Small Root	Mean	9.7	10.3	6.7	6.1
	SE	0.46	0.7	0.47	0.35
The relationships between AGB and BGB of L. leucocephala in different plant stands
Planting Patterns
Close spacing		wide sapcing		M. W. camaldulensis		M. W. citriodora
logAGB	logBGB	logAGB	logBGB	logAGB	logBGB	logAGB	logBGB
1.3724	0.8242	1.3446	0.8705	1.1358	0.6504	1.0547	0.616
1.3919	0.858	1.4013	0.817	1.1371	0.6675	1.1004	0.734
1.4016	0.8916	1.4142	0.8313	1.1505	0.6822	1.1431	0.692
1.4085	0.9274	1.4235	0.8176	1.177	0.7582	1.1539	0.7308
1.4088	0.8831	1.4238	0.8977	1.1915	0.7016	1.1895	0.7152
1.4279	0.9553	1.4492	0.8687	1.1915	0.8189	1.1987	0.6395
1.4425	0.8955	1.4688	0.8745	1.2044	0.7702	1.1998	0.7627
1.4441	0.9107	1.4708	0.8562	1.2353	0.7782	1.2009	0.7973
1.4639	0.9165	1.4974	0.9069	1.2627	0.7825	1.2069	0.8096
1.465	0.9197	1.4986	0.9117	1.2653	0.8395	1.2233	0.8116
1.4653	0.8675	1.499	0.9233	1.2843	0.8103	1.2346	0.8281
1.4756	0.9356	1.5127	0.9356	1.2896	0.6758	1.2436	0.8556
1.4841	0.9386	1.5241	0.9406	1.2934	0.8248	1.2644	0.9197
1.4894	0.9411	1.5313	0.9445	1.3154	0.8326	1.267	0.9149
1.4955	1.0154	1.5394	0.9557	1.3177	0.7952	1.3004	0.8313
1.5007	0.9519	1.5463	0.961	1.3181	0.8556	1.3127	0.9264
1.5045	0.8586	1.5514	0.9657	1.3307	0.9069	1.3437	0.9366
1.5387	0.9917	1.5971	1.0217	1.3536	0.9846	1.3503	0.9509
1.547	0.9736	1.608	0.9939	1.3563	0.9186	1.3559	0.961
1.5592	0.9948	1.6243	1.0266	1.3707	0.9154	1.3574	0.9746
1.5606	0.9485	1.6262	1.0577	1.3804	0.9917	1.3644	0.929
1.5837	1.0204	1.657	1.0656	1.4254	1.0112	1.3665	0.9455
1.6438	1.0843	1.6838	1.1715	1.4424	1.0278	1.3717	1.0422
